# Supplementary material for: Fungal Laccases with High and Medium Redox Potential: Is the T1 Center Potential a Key Characteristic of Catalytic Efficiency in Heterogeneous and Homogeneous Reactions?
Source: Int J Mol Sci. 2025 Aug 2;26(15):7488. doi: 10.3390/ijms26157488 (PMC12347638; doi:10.3390/ijms26157488)
Supplement: Supplementary file 1 [file ijms-26-07488-s001.zip]

Archive with 1 entries (1 files):
- ijms-3775526-supplementary.pdf
